# Supplementary material for: OsFTL4, an FT-like Gene, Regulates Flowering Time and Drought Tolerance in Rice (Oryza sativa L.)
Source: Rice (N Y). 2022 Sep 6;15:47. doi: 10.1186/s12284-022-00593-1 (PMC9448835; doi:10.1186/s12284-022-00593-1)
Supplement: Supplementary file 2 — Additional file 2. Table S1: Comparison of the major agronomic traits of GLA 4 and the osftl4 mutants. [file 12284_2022_593_MOESM2_ESM.xlsx]

## Sheet: Sheet1
Table S1. Qualify of major agronomic traits between Guangluai 4 and mutants
		Guangluai 4	osftl4-1	osftl4-2
HD under NSD(day)	Mean	102.85	93.45	92.95
	Std. Deviation	1.34849	1.2763	0.944513
HD under NLD(day)	Mean	87.1111	80.8235	81.8235
	Std. Deviation	1.07861	0.882843	0.951006
PH (cm)	Mean	85.325	51.1	45.4474
	Std. Deviation	3.31772	3.61503	2.93397
PL (cm)	Mean	22.675	18.335	18.2947
	Std. Deviation	0.905466	0.599364	0.874626
PN	Mean	5.95	7.7	8.21053
	Std. Deviation	1.5035	1.38031	1.93158
GN	Mean	183.368	95.95	87.4737
	Std. Deviation	21.1245	13.6593	15.2
TGW (g)	Mean	27.7579	26.575	25.9211
	Std. Deviation	0.720583	0.629013	0.872785
GY (g)	Mean	20.8342	13.395	15.0168
	Std. Deviation	5.46493	2.23439	4.13337
Internode 1st (cm)	Mean	36.3	17.3	17.4
	Std. Deviation	1.3	1.2	1.4
Internode 2nd (cm)	Mean	19.1	10.6	10
	Std. Deviation	0.7	1.1	0.9
Internode 3rd (cm)	Mean	7.4	5.5	5.8
	Std. Deviation	0.3	0.3	0.8
Internode 4th (cm)	Mean	3.2	1.8	1.9
	Std. Deviation	0.3	0.3	0.7

## Sheet: Sheet2
18.97	10.73	17.96			36.3	1.3	17.3	1.2	17.4	1.4
25.7	11.11	12.9			19.1	0.7	10.6	1.1	10	0.9
26.83	18.28	14.74			7.4	0.3	5.5	0.3	5.8	0.8
17.76	11.19	26.62			3.2	0.3	1.8	0.3	1.9	0.7
15.91	12.16	11.67
16.58	13.24	18.32
19.38	12.8	11.35			7.4	3.2
27.52	12.68	17.46			0.3	0.3
17.38	14.2	20.12			5.5	1.8
17.9	13.66	13.63			0.3	0.3
16.83	14.95	18.12			5.8	1.9
22.91	18.73	15.56			0.8	0.7
26.98	12.51	11.31
20.16	13.91	9.82
36.01	13.43	17.18
20.23	13.06	12.34
15.28	10.97	11.21
15.75	13.25	11.98
17.77	11	13.03
	16.04
20.8342	13.395	15.0168
5.46493	2.23439	4.13337
