# Supplementary material for: OsFTL4, an FT-like Gene, Regulates Flowering Time and Drought Tolerance in Rice (Oryza sativa L.)
Source: Rice (N Y). 2022 Sep 6;15:47. doi: 10.1186/s12284-022-00593-1 (PMC9448835; doi:10.1186/s12284-022-00593-1)
Supplement: Supplementary file 3 — Additional file 3. Table S2: Predicted hormone-responsive elements in the OsFTL4 promoter. [file 12284_2022_593_MOESM3_ESM.xlsx]

## Sheet: Sheet1
Table S2. Prediction of hormone-responsive elements in OsFTL4 promoter
Signaling pathway	Factor or Site Name	Cis-elements	Code	Copies
Auxin	ASF-1 motif in CaMV 35S promoter	TGACG	S000024	2
	Core of SURE in SULTR1;1 promoter	GAGAC	S000499	1
	CATATG motif at GmSAUR promoter	CATATG	S000370	4
	NtBBF1 binding site in ArrolB promoter	ACTTTA	S000273	1
Abscisic Acid	Core of DPBF in DcDc3 promoter	ACACNNG	S000292	1
	RY repeat in BnnapA promoter	CATGCA	S000264	6
Salicylic acid	W-box at AtNPR1 promoter	TTGAC	S000390	4
Ethylene	Ethylene responsive element in LeE4 promoter	AWTTCAAA	S000037	1
GA	GA-responsive element in Arabidopsis	TAACAAR	S000439	2
	GA response complex in barley	TAACAAA	S000181	2
	Binding site of rice WRKY71	TGAC	S000447	12
	GA responsive element in OsREP-1	TAACAGA	S000419	1
	Pyrimidine box in OsRAmy1A	CCTTTT	S000259	5
Cytokinin	Cytokinin-enhanced protein binding site in cucumber POR gene	TATTAG	S000491	1
	ARR1-binding element in Arabidopsis	NGATT	S000454	14
