# Supplementary material for: OsFTL4, an FT-like Gene, Regulates Flowering Time and Drought Tolerance in Rice (Oryza sativa L.)
Source: Rice (N Y). 2022 Sep 6;15:47. doi: 10.1186/s12284-022-00593-1 (PMC9448835; doi:10.1186/s12284-022-00593-1)
Supplement: Supplementary file 4 — Additional file 4. Table S3: Primers used in this study. [file 12284_2022_593_MOESM4_ESM.xlsx]

## Sheet: Sheet1
Table S3. Sequences of the primers used for vector construnction, real-time PCR, and sequencing
Vector construction
FTL4-gRNA	ggcaCGACCTTCAATCTCAACATG	aaacCATGTTGAGATTGAAGGTCG
FTL4-GUS	gacctgcaggcatgcaagcttATCAGCTTTAGCACAGTTTCCAGC	ttaccctcagatctaccatggAATTTTATTGATCCTTGGTGAGAAGG
FTL4-pAN580	aggaccggtcccgggggatccATGTCACGAGGTAGGGATCCTTT	gcccttgctcaccatggatccCCTTCTGCCACCAACACCAC
FTL4-P93L	agacatcctagaggcaatagaAGAGGCAATAGATGCACGTTTTG	ttgcctctaggatgtctgtcaGGATGTCTGTCACCAACCAATGC
FTL4-pHG	gatcctcgagctgcagATGTCACGAGGTAGGGATCCTT	tcatgagctcctgcagCCTTCTGCCACCAACACCA
Hd3a-pAN580	aagtccggagctagctctagaAACTTGCTGCTGCTGCAATAGC	gcccttgctcaccatggatccGGGGTAGACCCTCCTGCCG
FD1-pAN580	aagtccggagctagctctagaATGGCGATGGAGGACGACG	gcccttgctcaccatggatccGAATGGCGCGGAGAGCAC
FTL4-BD	tggccatggaggccgaattcATGTCACGAGGTAGGGATCCTT	cgacggatccccgggaattcCCTTCTGCCACCAACACCA
FD1-BD	tggccatggaggccgaattcATGGCGATGGAGGACGACG	cgacggatccccgggaattcTCAGAATGGCGCGGAGAG
GF14a-AD	gccatggaggccagtgaattcATGGCGGCGGCGGCGGGA	atgcccacccgggtggaattcCTAGTGCTCATCCTCAGGCTTGG
GF14b-AD	gccatggaggccagtgaattcATGTCGGCACAGGCGGAG	atgcccacccgggtggaattcTTACTGCCCCTCGCTGGAG
GF14c-AD	gccatggaggccagtgaattcATGTCTCGGGAGGAGAATGTCTAC	atgcccacccgggtggaattcTTACTGGCCCTCGCAGGC
GF14d-AD	gccatggaggccagtgaattcATGTCGCCGGCGGAGCCG	atgcccacccgggtggaattcTCACTGATCCCCAGGCTCTTT
GF14e-AD	gccatggaggccagtgaattcATGTCGCAGCCTGCTGAGC	atgcccacccgggtggaattcTCACTGTCCATCTCCTGATTCGC
GF14f-AD	gccatggaggccagtgaattcATGTCGCCTGCTGAGGCA	atgcccacccgggtggaattcTTAGTGGCCCTCTCCTTCAGG
GF14g-AD	gccatggaggccagtgaattcATGGCCCCCAGCGACGAC	atgcccacccgggtggaattcCTAGGTATAGATCAGAGCAGGCAAGG
GF14h-AD	gccatggaggccagtgaattcATGAAGGAGAGGGAGAAGGTGG	atgcccacccgggtggaattcTTAGCCCTCCATAACAACATCATC
FD1-AD	gccatggaggccagtgaattcATGGCGATGGAGGACGACG	atgcccacccgggtggaattcTCAGAATGGCGCGGAGAG
BMH1-AD	gccatggaggccagtgaattcATGTCAACCAGTCGTGAAGATTCTG	atgcccacccgggtggaattcTTACTTTGGTGCTTCACCTTCGG
FTL4-nLUC	acgggggacgagctcggtaccATGTCACGAGGTAGGGATCCTTT	cgcgtacgagatctggtcgacCCTTCTGCCACCAACACCAC
FD1-nLUC	acgggggacgagctcggtaccATGGCGATGGAGGACGACG	cgcgtacgagatctggtcgacGAATGGCGCGGAGAGCAC
GF14a-cLUC	tacgcgtcccggggcggtaccATGGCGGCGGCGGCGGGA	acgaaagctctgcaggtcgacCTAGTGCTCATCCTCAGGCTTGG
GF14b-cLUC	tacgcgtcccggggcggtaccATGTCGGCACAGGCGGAG	acgaaagctctgcaggtcgacTTACTGCCCCTCGCTGGAG
GF14c-cLUC	tacgcgtcccggggcggtaccATGTCTCGGGAGGAGAATGTCTAC	acgaaagctctgcaggtcgacTTACTGGCCCTCGCAGGC
GF14d-cLUC	tacgcgtcccggggcggtaccATGTCGCCGGCGGAGCCG	acgaaagctctgcaggtcgacTCACTGATCCCCAGGCTCTTT
GF14e-cLUC	tacgcgtcccggggcggtaccATGTCGCAGCCTGCTGAGC	acgaaagctctgcaggtcgacTCACTGTCCATCTCCTGATTCGC
GF14f-cLUC	tacgcgtcccggggcggtaccATGTCGCCTGCTGAGGCA	acgaaagctctgcaggtcgacTTAGTGGCCCTCTCCTTCAGG
GF14g-cLUC	tacgcgtcccggggcggtaccATGGCCCCCAGCGACGAC	acgaaagctctgcaggtcgacCTAGGTATAGATCAGAGCAGGCAAGG
GF14h-cLUC	tacgcgtcccggggcggtaccATGAAGGAGAGGGAGAAGGTGG	acgaaagctctgcaggtcgacTTAGCCCTCCATAACAACATCATC
FD1-cLUC	tacgcgtcccggggcggtaccATGGCGATGGAGGACGACG	acgaaagctctgcaggtcgacTCAGAATGGCGCGGAGAG
Nt14-3-3e-cLUC	tacgcgtcccggggcggtaccATGGCCGAGTCAACACGTGA	acgaaagctctgcaggtcgacTTACTGCTCTCCTTCGCCTGA
FTL4-SCCR	cccaggcctactagtggatccATGTCACGAGGTAGGGATCCTTT	catgattacgaattcgagctcCTACCTTCTGCCACCAACACCA
Hd3a-SCNR	cccaggcctactagtggatccAACTTGCTGCTGCTGCAATAGC	catgattacgaattcgagctcGGGGTAGACCCTCCTGCCG
qRT-PCR
OsFTL4	GGAACTGGAGTACGATCATCTG	CGCATCAGGATCCACCATAA
OsActin	AGGAAGGCTGGAAGAGGACC	CGGGAAATTGTGAGGGACAT
OsMADS14	CGGTTGCGAGACGAGGAA	GAAAGACGGTGCTGGACGAA
OsMADS15	CGTCGTCGGCCAAACAG	TGACTTCAATTCATTCAAGGTTGCT
OsMADS18	AGGCATCTGTTGATCCAAACG	TTACATTAATATATATTGGCTATGCCG
OsMADS34	TTGATGAACTCTGCGACCTAAA	TGCTGCAGTTTCCGTTCC
OsNCED4	GATTGCACGGCACCTTCATT	CTCTGTAATTTGATTTTTCACTGGCTAAT
Rab16c	CCCGGCCAGCACTAAATAAG	AAACTGCACGTACATCACGACAT
bZIP23	GACATGATGTGCTTCGGTG	GAACTCCTCCAGCGTGATC
CRISPR/cas9 sequencing
FTL4-seq	CCCTTCTCACCAAGGATCAA	GATGGCCTTTTCTGGTGAAG
